# Supplementary material for: Function of Cytochrome P450s and Gut Microbiome in Biopesticide Adaptation of Grapholita molesta on Different Host Diets
Source: Int J Mol Sci. 2023 Oct 21;24(20):15435. doi: 10.3390/ijms242015435 (PMC10607806; doi:10.3390/ijms242015435)
Supplement: Supplementary file 1 [file ijms-24-15435-s001.zip]

Archive with 1 entries (1 files):
- ijms-2640220-supplementary.pdf
